# Supplementary material for: An Orchid in Retrograde: Climate-Driven Range Shift Patterns of Ophrys helenae in Greece
Source: Plants (Basel). 2021 Mar 2;10(3):470. doi: 10.3390/plants10030470 (PMC8000551; doi:10.3390/plants10030470)
Supplement: Supplementary file 1 [file plants-10-00470-s001.zip]

Archive with 11 entries (11 files):
- Figure S1.png
- Figure S10.png
- Figure S2.png
- Figure S3.png
- Figure S4.png
- Figure S5.tiff
- Figure S6.tiff
- Figure S7.tiff
- Figure S8.png
- Figure S9.png
- Tables S1_S2.xlsx
