# Supplementary material for: An Orchid in Retrograde: Climate-Driven Range Shift Patterns of Ophrys helenae in Greece
Source: Plants (Basel). 2021 Mar 2;10(3):470. doi: 10.3390/plants10030470 (PMC8000551; doi:10.3390/plants10030470)
Supplement: Supplementary file 1 [file plants-10-00470-s001.zip › Tables S1_S2.xlsx]

## Sheet: Table S1
Database / Thinning	Time slice	Transition	GCM	Range Loss (%)	Range Gain (%)	Range Change (%)
CHGEO	Past	LIG to LGM		4.478	0.671	-3.807
		LGM to Present		29.879	2.139	-27.74
	Future	Present to RCP 2.6	BC	10.432	22.649	12.217
			CC	4.691	19.375	14.684
			HE	35.206	16.965	-18.241
		Present to RCP 8.5	BC	40.043	19.959	-20.084
			CC	47.271	14.367	-32.905
			HE	72.066	6.432	-65.634
CHENV	Past	LIG to LGM		7.084	2.053	-5.032
		LGM to Present		32.835	4.217	-28.168
	Future	Present to RCP 2.6	BC	12.71	27.258	14.548
			CC	8.561	16.071	7.51
			HE	35.381	19.462	-15.919
		Present to RCP 8.5	BC	47.275	20.165	-27.11
			CC	54.995	14.186	-40.809
			HE	74.957	6.44	-68.517
WCGEO	Past	LIG to LGM		0.439	2.034	1.595
		LGM to Present		34.724	0.434	-34.289
	Future	Present to RCP 2.6	BC	9.663	24.979	15.317
			CC	3.171	25.437	22.176
			HE	36.062	17.189	-18.873
		Present to RCP 8.5	BC	44.48	19.265	-25.215
			CC	49.649	14.029	-35.62
			HE	73.027	5.679	-67.348
WCENV	Past	LIG to LGM		1.598	1.123	-0.475
		LGM to Present		38.606	0.787	-37.819
	Future	Present to RCP 2.6	BC	9.959	28.578	18.619
			CC	3.401	24.195	20.794
			HE	35.22	18.84	-16.38
		Present to RCP 8.5	BC	44.124	21.525	-22.599
			CC	50.64	16.772	-33.868
			HE	73.071	7.007	-66.064

## Sheet: Table S2
Database / Thinning	Time slice	Scenario	Period	Mean Altitude (m)
CHGEO	Past		LIG	670.616
			LGM	679.476
	Current		Present	637.097
	Future	RCP 2.6	BC	652.935
			CC	633.525
			HE	865.605
		RCP 8.5	BC	711.903
			CC	860.258
			HE	914.747
CHENV	Past		LIG	686.025
			LGM	699.481
	Current		Present	645.292
	Future	RCP 2.6	BC	665.322
			CC	635.796
			HE	876.729
		RCP 8.5	BC	756.515
			CC	903.754
			HE	949.532
WCGEO	Past		LIG	671.32
			LGM	676.025
	Current		Present	653.429
	Future	RCP 2.6	BC	652.037
			CC	634.158
			HE	861.694
		RCP 8.5	BC	728.923
			CC	870.525
			HE	921.864
WCENV	Past		LIG	676.588
			LGM	680.96
	Current		Present	636.099
	Future	RCP 2.6	BC	638.113
			CC	618.72
			HE	849.531
		RCP 8.5	BC	726.356
			CC	854.601
			HE	909.402
